# Supplementary material for: Adrenomedullin Secreted by Melanoma Cells Promotes Melanoma Tumor Growth through Angiogenesis and Lymphangiogenesis
Source: Cancers (Basel). 2022 Nov 29;14(23):5909. doi: 10.3390/cancers14235909 (PMC9738606; doi:10.3390/cancers14235909)
Supplement: Supplementary file 1 [file cancers-14-05909-s001.zip]

Archive with 1 entries (1 files):
- cancers-2026864-supplementary.pdf
